# Supplementary material for: SEMPLR: an R package for transcription factor binding prediction
Source: Bioinformatics. 2026 Jun 12;42(6):btag383. doi: 10.1093/bioinformatics/btag383 (PMC13294450; doi:10.1093/bioinformatics/btag383)
Supplement: btag383_Supplementary_Data [file btag383_supplementary_data.zip]

Archive with 2 entries (2 files):
- Supplemental_Figure.pdf
- Supplementary_Tables_and_Figure.pdf
